# Supplementary material for: Hydrophilic Polymer Embolization—A Scoping Review of the Available Literature with Focus on Organ Involvement and Outcomes
Source: J Clin Med. 2025 Jan 11;14(2):433. doi: 10.3390/jcm14020433 (PMC11765792; doi:10.3390/jcm14020433)
Supplement: Supplementary file 1 [file jcm-14-00433-s001.zip]

Archive with 1 entries (1 files):
- jcm-3399610-supplementary.pdf
